# Supplementary material for: RAD50 Loss of Function Variants in the Zinc Hook Domain Associated with Higher Risk of Familial Esophageal Squamous Cell Carcinoma
Source: Cancers (Basel). 2021 Sep 21;13(18):4715. doi: 10.3390/cancers13184715 (PMC8472384; doi:10.3390/cancers13184715)
Supplement: Supplementary file 1 [file cancers-13-04715-s001.zip]

Archive with 2 entries (2 files):
- cancers-1342015-original-images -revised.pdf
- cancers-1342015-Table-supplementary.pdf
